# Supplementary material for: Neostagonosporellasichuanensis gen. et sp. nov. (Phaeosphaeriaceae, Pleosporales) on Phyllostachysheteroclada (Poaceae) from Sichuan Province, China
Source: MycoKeys. 2019 Feb 18;(46):119–50. doi: 10.3897/mycokeys.46.32458 (PMC6389646; doi:10.3897/mycokeys.46.32458)
Supplement: XML Treatment for Neostagonosporella [file mycokeys.46.32458-treatment1.xml]

<!DOCTYPE tp:taxon-treatment
  PUBLIC "-//TaxonX//DTD Taxonomic Treatment Publishing DTD v0 20100105//EN" "tax-treatment-NSO.dtd">
<tp:taxon-treatment xmlns:tp="http://www.plazi.org/taxpub"><tp:treatment-meta><kwd-group><label>Taxon classification</label><kwd><named-content xmlns:xlink="http://www.w3.org/1999/xlink" content-type="kingdom">Fungi</named-content></kwd><kwd><named-content xmlns:xlink="http://www.w3.org/1999/xlink" content-type="order">Pleosporales</named-content></kwd><kwd><named-content xmlns:xlink="http://www.w3.org/1999/xlink" content-type="family">Phaeosphaeriaceae</named-content></kwd></kwd-group><mixed-citation publication-type="journal"><person-group><name><surname>Yang</surname><given-names>Chun-Lin</given-names></name><name><surname>Xu</surname><given-names>Xiu-Lan</given-names></name><name><surname>Wanasinghe</surname><given-names>Dhanushka N.</given-names></name><name><surname>Jeewon</surname><given-names>Rajesh</given-names></name><name><surname>Phookamsak</surname><given-names>Rungtiwa</given-names></name><name><surname>Liu</surname><given-names>Ying-Gao</given-names></name><name><surname>Liu</surname><given-names>Li-Juan</given-names></name><name><surname>Hyde</surname><given-names>Kevin D.</given-names></name></person-group><article-title><italic><tp:taxon-name><tp:taxon-name-part taxon-name-part-type="genus" reg="Neostagonosporella">Neostagonosporella</tp:taxon-name-part><tp:taxon-name-part taxon-name-part-type="species" reg="sichuanensis">sichuanensis</tp:taxon-name-part></tp:taxon-name></italic> gen. et sp. nov. (<tp:taxon-name><tp:taxon-name-part taxon-name-part-type="family">Phaeosphaeriaceae</tp:taxon-name-part></tp:taxon-name>, <tp:taxon-name><tp:taxon-name-part taxon-name-part-type="order">Pleosporales</tp:taxon-name-part></tp:taxon-name>) on <italic><tp:taxon-name><tp:taxon-name-part taxon-name-part-type="genus" reg="Phyllostachys">Phyllostachys</tp:taxon-name-part><tp:taxon-name-part taxon-name-part-type="species" reg="heteroclada">heteroclada</tp:taxon-name-part></tp:taxon-name></italic> (<tp:taxon-name><tp:taxon-name-part taxon-name-part-type="family">Poaceae</tp:taxon-name-part></tp:taxon-name>) from Sichuan Province, China</article-title><source>MycoKeys</source><day>18</day><month>2</month><year>2019</year><volume>2019</volume><issue>46</issue><fpage>119</fpage><lpage>150</lpage><pub-id pub-id-type="doi">10.3897/mycokeys.46.32458</pub-id></mixed-citation></tp:treatment-meta><tp:nomenclature><tp:taxon-name>
              <tp:taxon-name-part taxon-name-part-type="genus" reg="Neostagonosporella">Neostagonosporella</tp:taxon-name-part>
              <object-id xmlns:xlink="http://www.w3.org/1999/xlink" xlink:type="simple">Index Fungorum number: IF555713</object-id>
              <object-id xmlns:xlink="http://www.w3.org/1999/xlink" xlink:type="simple">Facesoffungi number: FoF 05490</object-id>
            </tp:taxon-name><tp:taxon-authority>C.L. Yang, X.L. Xu &amp; K.D. Hyde</tp:taxon-authority><tp:taxon-status xmlns:xlink="http://www.w3.org/1999/xlink" xlink:type="simple">gen. nov.</tp:taxon-status></tp:nomenclature><tp:treatment-sec sec-type="type species" id="SECID0EUSAK"><title>Type species.</title><p><italic><tp:taxon-name><tp:taxon-name-part taxon-name-part-type="genus" reg="Neostagonosporella">Neostagonosporella</tp:taxon-name-part><tp:taxon-name-part taxon-name-part-type="species" reg="sichuanensis">sichuanensis</tp:taxon-name-part></tp:taxon-name></italic> C.L. Yang, X.L. Xu &amp; K.D. Hyde</p></tp:treatment-sec><tp:treatment-sec sec-type="etymology" id="SECID0EFTAK"><title>Etymology.</title><p>Name reflects the morphological similarity to the genus <italic>Stagonospora</italic>.</p></tp:treatment-sec><tp:treatment-sec sec-type="description" id="SECID0ESTAK"><title>Description.</title><p><italic>Parasitic</italic> on living to nearly dead stems and branches of bamboo. <bold><italic>Sexual morph</italic></bold>: <italic>Ascostromata</italic> coriaceous, visible as raised to superficial on host, gregarious, multi-loculate, ellipsoidal, globose to subglobose or irregular in shape, dark brown to black, glabrous. <italic>Locules</italic> globose to subglobose, with a centrally located ostiole, lacking periphyses. <italic>Peridium</italic> multi-layered, of brown to dark brown, pseudoparenchymatous cells of <italic>textura angularis</italic>. <italic>Hamathecium</italic> comprising trabeculate, anastomosed pseudoparaphyses. <italic>Asci</italic> 8-spored, bitunicate, fissitunicate, cylindrical to cylindric-clavate, short pedicellate, apically rounded with an ocular chamber. <italic>Ascospores</italic> overlapping bi-seriate, hyaline, cylindrical to fusiform, septate, smooth-walled, surrounded by a distinct mucilaginous sheath. <bold><italic>Asexual morph</italic></bold>: Coelomycetous. <italic>Conidiostromata</italic> pycindial, coriaceous, superficial, dark brown to black, fusiform to long fusiform or rhomboid, multi-loculate, solitary, glabrous. <italic>Pycnidia</italic> globose to subglobose, ostiolate. <italic>Pycnidial wall</italic> comprising multi-layered, of dark brown to black, pseudoparenchymatous cells of <italic>textura angularis</italic>. <italic>Conidiophores</italic> reduced to conidiogenous cells. <italic>Conidiogenous cells</italic> ampulliform to subcylindrical, smooth, hyaline, enteroblastic, phialidic, arising from inner layer of pycnidial wall. <italic>Macroconidia</italic> hyaline, subcylindrical to cylindrical, septate, nearly equidistant between septa, smooth-walled, sometimes surrounded by a mucilaginous sheath when immature. <italic>Microconidia</italic> hyaline, varied in shape, aseptate, smooth-walled, with small guttulate.</p></tp:treatment-sec><tp:treatment-sec sec-type="notes" id="SECID0E4WAK"><title>Notes.</title><p><italic>Stagonospora</italic> resembles <italic><tp:taxon-name><tp:taxon-name-part taxon-name-part-type="genus" reg="Neostagonosporella">Neostagonosporella</tp:taxon-name-part></tp:taxon-name></italic> in asexual status, but <italic>Stagonospora</italic> differs in having generally uni-loculate conidiomata, a thick-walled pycnidial wall, doliiform, holoblastic conidiogenous cells with several percurrent proliferations at the <!--PageBreak  -->apex and mostly smooth to verruculose conidia (<xref ref-type="bibr" rid="B81">Quaedvlieg et al. 2013</xref>, <xref ref-type="bibr" rid="B44">Hyde et al. 2016</xref>). Phylogenetic analyses based on a concatenated LSU, SSU, ITS and TEF 1-α sequence data (Fig. <xref ref-type="fig" rid="F1">1</xref>) show that <italic><tp:taxon-name><tp:taxon-name-part taxon-name-part-type="genus" reg="Neostagonosporella">Neostagonosporella</tp:taxon-name-part></tp:taxon-name></italic> is closely related to <italic><tp:taxon-name><tp:taxon-name-part taxon-name-part-type="genus" reg="Setophoma">Setophoma</tp:taxon-name-part></tp:taxon-name></italic> and <italic><tp:taxon-name><tp:taxon-name-part taxon-name-part-type="genus" reg="Edenia">Edenia</tp:taxon-name-part></tp:taxon-name></italic> within <tp:taxon-name><tp:taxon-name-part taxon-name-part-type="family">Phaeosphaeriaceae</tp:taxon-name-part></tp:taxon-name>. There are some significant differences in morphology between these genera and these are summarised in Table <xref ref-type="table" rid="T2">2</xref>. Six species are currently accepted in <italic><tp:taxon-name><tp:taxon-name-part taxon-name-part-type="genus" reg="Setophoma">Setophoma</tp:taxon-name-part></tp:taxon-name></italic> and two species in <italic><tp:taxon-name><tp:taxon-name-part taxon-name-part-type="genus" reg="Edenia">Edenia</tp:taxon-name-part></tp:taxon-name></italic> and both of them occur on different grasses but only our new collections are parasitic on bamboo. Comparison of DNA sequence data across four gene regions reveals base pair differences as shown in Table <xref ref-type="table" rid="T3">3</xref>. Phylogenetic analyses also clearly differentiate these taxa (Fig. <xref ref-type="fig" rid="F1">1</xref>). It is the first time that species with <tp:taxon-name><tp:taxon-name-part taxon-name-part-type="suborder">massarineae</tp:taxon-name-part></tp:taxon-name>-like morphology occurring on bamboo, were found in the <tp:taxon-name><tp:taxon-name-part taxon-name-part-type="family">Phaeosphaeriaceae</tp:taxon-name-part></tp:taxon-name>. Based on molecular phylogeny, the new genus is introduced in <tp:taxon-name><tp:taxon-name-part taxon-name-part-type="family">Phaeosphaeriaceae</tp:taxon-name-part></tp:taxon-name> to accommodate a <tp:taxon-name><tp:taxon-name-part taxon-name-part-type="suborder">massarineae</tp:taxon-name-part></tp:taxon-name>-like taxon.</p><table-wrap id="T2" position="float" orientation="portrait"><label>Table 2.</label><caption><p>Morphological comparison of <italic><tp:taxon-name><tp:taxon-name-part taxon-name-part-type="genus" reg="Neostagonosporella">Neostagonosporella</tp:taxon-name-part></tp:taxon-name></italic>, <italic><tp:taxon-name><tp:taxon-name-part taxon-name-part-type="genus" reg="Setophoma">Setophoma</tp:taxon-name-part></tp:taxon-name></italic> and <italic><tp:taxon-name><tp:taxon-name-part taxon-name-part-type="genus" reg="Edenia">Edenia</tp:taxon-name-part></tp:taxon-name></italic>.</p></caption><table id="TID0E3DCM" rules="all"><tbody><tr><th rowspan="2" colspan="1">Morphology</th><th rowspan="1" colspan="1">
                      <italic><tp:taxon-name>
                          <tp:taxon-name-part taxon-name-part-type="genus" reg="Neostagonosporella">Neostagonosporella</tp:taxon-name-part>
                        </tp:taxon-name></italic>
                    </th><th rowspan="1" colspan="1">
                      <italic><tp:taxon-name>
                          <tp:taxon-name-part taxon-name-part-type="genus" reg="Setophoma">Setophoma</tp:taxon-name-part>
                        </tp:taxon-name></italic>
                    </th><th rowspan="1" colspan="1">
                      <italic><tp:taxon-name>
                          <tp:taxon-name-part taxon-name-part-type="genus" reg="Edenia">Edenia</tp:taxon-name-part>
                        </tp:taxon-name></italic>
                    </th></tr><tr><th rowspan="1" colspan="1">(Type: <italic><tp:taxon-name><tp:taxon-name-part taxon-name-part-type="genus" reg="Neostagonosporella">N.</tp:taxon-name-part><tp:taxon-name-part taxon-name-part-type="species" reg="sichuanensis">sichuanensis</tp:taxon-name-part></tp:taxon-name></italic>)</th><th rowspan="1" colspan="1">(Type: <italic><tp:taxon-name><tp:taxon-name-part taxon-name-part-type="genus" reg="Setophoma">S.</tp:taxon-name-part><tp:taxon-name-part taxon-name-part-type="species" reg="terrestris">terrestris</tp:taxon-name-part></tp:taxon-name></italic>)</th><th rowspan="1" colspan="1">(Type: <italic><tp:taxon-name><tp:taxon-name-part taxon-name-part-type="genus" reg="Edenia">E.</tp:taxon-name-part><tp:taxon-name-part taxon-name-part-type="species" reg="gomezpompae">gomezpompae</tp:taxon-name-part></tp:taxon-name></italic>)</th></tr><tr><td rowspan="1" colspan="1">
                      Ascostromata
                    </td><td rowspan="1" colspan="1">Multi-loculate, globose to subglobose or irregular</td><td rowspan="1" colspan="1">Uni-loculate, globose</td><td rowspan="1" colspan="1"/></tr><tr><td rowspan="1" colspan="1">
                      Locules
                    </td><td rowspan="1" colspan="1">Globose to subglobose, with a central ostiole, lacking periphyses</td><td rowspan="1" colspan="1">Globose, with a central ostiole</td><td rowspan="1" colspan="1"/></tr><tr><td rowspan="1" colspan="1">Pseudoparaphyses</td><td rowspan="1" colspan="1">Narrow, septate, trabeculae, longer than asci</td><td rowspan="1" colspan="1">Broad, septate, prominently branched, constricted at septa, sometimes anastomosing</td><td rowspan="1" colspan="1"/></tr><tr><td rowspan="1" colspan="1">Asci</td><td rowspan="1" colspan="1">Cylindrical to cylindric-clavate, short-pedicellate</td><td rowspan="1" colspan="1">Cylindrical or subcylindrical, fasciculate, pedicellate</td><td rowspan="1" colspan="1"/></tr><tr><td rowspan="1" colspan="1">Ascospores</td><td rowspan="1" colspan="1">Bi-seriate, hyaline, cylindrical to fusiform, smooth-walled, transversely multi-septate</td><td rowspan="1" colspan="1">Uni- to multi-seriate, light brown or red brown, fusiform, sometimes verruculose, 2–3-septate</td><td rowspan="1" colspan="1"/></tr><tr><td rowspan="1" colspan="1">
                      Conidiostromata
                    </td><td rowspan="1" colspan="1">Multi-loculate</td><td rowspan="1" colspan="1">Uni-loculate</td><td rowspan="1" colspan="1"/></tr><tr><td rowspan="1" colspan="1">
                      Pycnidia
                    </td><td rowspan="1" colspan="1">Globose to subglobose, smooth, ostiolate</td><td rowspan="1" colspan="1">Globose to subglobose, setose, with papillate ostiolate</td><td rowspan="1" colspan="1"/></tr><tr><td rowspan="1" colspan="1">Conidia</td><td rowspan="1" colspan="1">Two types. Macroconidia subcylindrical to cylindrical, transversely multi-septate, hyaline. Microconidia oval, ellipsoidal or long ellipsoidal, aseptate, hyaline</td><td rowspan="1" colspan="1">One type. Ellipsoidal to subcylindrical to subfusoid, aseptate, hyaline</td><td rowspan="1" colspan="1">One type. Ellipsoidal or slightly narrowed at base, aseptate, subhyaline</td></tr><tr><td rowspan="1" colspan="1">Others</td><td rowspan="1" colspan="1">On <abbrev xmlns:xlink="http://www.w3.org/1999/xlink" xlink:title="Potato Dextrose Agar" id="ABBRID0E3CBK" xlink:type="simple">PDA</abbrev>, grey white, reverse dark brown. Hyphae developing by different angle branched and without forming rope-like strands</td><td rowspan="1" colspan="1">On <abbrev xmlns:xlink="http://www.w3.org/1999/xlink" xlink:title="Potato Dextrose Agar" id="ABBRID0EEDBK" xlink:type="simple">PDA</abbrev>, iron-grey-olivaceous, reverse same. Hyphae undescribed</td><td rowspan="1" colspan="1">On <abbrev xmlns:xlink="http://www.w3.org/1999/xlink" xlink:title="Potato Dextrose Agar" id="ABBRID0EMDBK" xlink:type="simple">PDA</abbrev>, pinkish-white, reverse reddish-brown, velvety to floccose. Hyphae frequently developing by 90° angle branched and forming rope-like strands</td></tr><tr><td rowspan="1" colspan="1">References</td><td rowspan="1" colspan="1">This study</td><td rowspan="1" colspan="1"><xref ref-type="bibr" rid="B31">de Gruyter et al. 2010</xref>, <xref ref-type="bibr" rid="B81">Quaedvlieg et al. 2013</xref>, <xref ref-type="bibr" rid="B77">Phookamsak et al. 2014a</xref>, <xref ref-type="bibr" rid="B78">b</xref>, <xref ref-type="bibr" rid="B26">Crous et al. 2016</xref>, <xref ref-type="bibr" rid="B104">Thambugala et al. 2017</xref></td><td rowspan="1" colspan="1"><xref ref-type="bibr" rid="B37">González et al. 2007</xref>, <xref ref-type="bibr" rid="B97">Sun et al. 2013</xref></td></tr></tbody></table></table-wrap><table-wrap id="T3" position="float" orientation="portrait"><label>Table 3.</label><caption><p>Comparison of DNA sequence data <italic><tp:taxon-name><tp:taxon-name-part taxon-name-part-type="genus" reg="Parastagonosporella">Parastagonosporella</tp:taxon-name-part></tp:taxon-name></italic> vs <italic><tp:taxon-name><tp:taxon-name-part taxon-name-part-type="genus" reg="Edenia">Edenia</tp:taxon-name-part></tp:taxon-name></italic> and <italic><tp:taxon-name><tp:taxon-name-part taxon-name-part-type="genus" reg="Setophoma">Setophoma</tp:taxon-name-part></tp:taxon-name></italic>.</p></caption><table id="TID0EVMCM" rules="all"><tbody><tr><td rowspan="1" colspan="1">
                      <bold>Gene region</bold>
                    </td><td rowspan="1" colspan="1">
                      <bold><italic><tp:taxon-name><tp:taxon-name-part taxon-name-part-type="genus" reg="Parastagonosporella">Parastagonosporella</tp:taxon-name-part></tp:taxon-name></italic> vs <italic><tp:taxon-name><tp:taxon-name-part taxon-name-part-type="genus" reg="Edenia">Edenia</tp:taxon-name-part></tp:taxon-name></italic></bold>
                    </td><td rowspan="1" colspan="1">
                      <bold><italic><tp:taxon-name><tp:taxon-name-part taxon-name-part-type="genus" reg="Parastagonosporella">Parastagonosporella</tp:taxon-name-part></tp:taxon-name></italic> vs <italic><tp:taxon-name><tp:taxon-name-part taxon-name-part-type="genus" reg="Setophoma">Setophoma</tp:taxon-name-part></tp:taxon-name></italic></bold>
                    </td></tr><tr><td rowspan="1" colspan="1">LSU</td><td rowspan="1" colspan="1">12/819 (1.47%)</td><td rowspan="1" colspan="1">13/818 (1.6%)</td></tr><tr><td rowspan="1" colspan="1">SSU</td><td rowspan="1" colspan="1">NA*</td><td rowspan="1" colspan="1">4/981 (0.4%)</td></tr><tr><td rowspan="1" colspan="1">TEF</td><td rowspan="1" colspan="1">47/869 (5.41%)</td><td rowspan="1" colspan="1">43/868 (5%)</td></tr><tr><td rowspan="1" colspan="1">ITS</td><td rowspan="1" colspan="1">89/515 (17.28%)</td><td rowspan="1" colspan="1">66/515 (12.8%)</td></tr></tbody></table><table-wrap-foot><fn><p> *SSU is not available for 
            <italic><tp:taxon-name><tp:taxon-name-part taxon-name-part-type="genus" reg="Edenia">Edenia</tp:taxon-name-part></tp:taxon-name></italic></p></fn></table-wrap-foot></table-wrap><!--PageBreak  --></tp:treatment-sec><tp:treatment-sec><!--Section generated to contain objects referenced in tp:taxon-treatment.--><fig id="F1" position="float" orientation="portrait"><label>Figure 1.</label><caption><p>Phylogram generated from maximum likelihood analysis (RAxML) based on combined LSU, SSU, ITS and TEF 1-α sequenced data of taxa from the family <tp:taxon-name><tp:taxon-name-part taxon-name-part-type="family">Phaeosphaeriaceae</tp:taxon-name-part></tp:taxon-name> and other representative species in <tp:taxon-name><tp:taxon-name-part taxon-name-part-type="suborder">Pleosporineae</tp:taxon-name-part></tp:taxon-name> and <tp:taxon-name><tp:taxon-name-part taxon-name-part-type="suborder">Massarineae</tp:taxon-name-part></tp:taxon-name>. The tree is rooted to <italic><tp:taxon-name><tp:taxon-name-part taxon-name-part-type="genus" reg="Cyclothyriella">Cyclothyriella</tp:taxon-name-part><tp:taxon-name-part taxon-name-part-type="species" reg="rubronotata">rubronotata</tp:taxon-name-part></tp:taxon-name></italic> (<abbrev xmlns:xlink="http://www.w3.org/1999/xlink" content-type="institution" xlink:title="Westerdijk Fungal Biodiversity Institute, Utrecht, Netherlands" id="ABBRID0EFNAK" xlink:type="simple">CBS</abbrev> 121892), <italic><tp:taxon-name><tp:taxon-name-part taxon-name-part-type="genus" reg="Cyclothyriella">C.</tp:taxon-name-part><tp:taxon-name-part taxon-name-part-type="species" reg="rubronotata">rubronotata</tp:taxon-name-part></tp:taxon-name></italic> (<abbrev xmlns:xlink="http://www.w3.org/1999/xlink" content-type="institution" xlink:title="Westerdijk Fungal Biodiversity Institute, Utrecht, Netherlands" id="ABBRID0EVNAK" xlink:type="simple">CBS</abbrev> 141486), <italic><tp:taxon-name><tp:taxon-name-part taxon-name-part-type="genus" reg="Didymosphaeria">Didymosphaeria</tp:taxon-name-part><tp:taxon-name-part taxon-name-part-type="species" reg="rubi-ulmifolii">rubi-ulmifolii</tp:taxon-name-part></tp:taxon-name></italic> (<named-content xmlns:xlink="http://www.w3.org/1999/xlink" content-type="dwc:institutional_code" xlink:type="simple">MFLUCC</named-content> 14-0024) and <italic><tp:taxon-name><tp:taxon-name-part taxon-name-part-type="genus" reg="Didymosphaeria">D.</tp:taxon-name-part><tp:taxon-name-part taxon-name-part-type="species" reg="variabile">variabile</tp:taxon-name-part></tp:taxon-name></italic> (<abbrev xmlns:xlink="http://www.w3.org/1999/xlink" content-type="institution" xlink:title="Westerdijk Fungal Biodiversity Institute, Utrecht, Netherlands" id="ABBRID0EVOAK" xlink:type="simple">CBS</abbrev> 120014). Bootstrap support values of maximum parsimony and maximum likelihood (MPBP, left; MLBP, middle) equal to or greater than 70% and Bayesian posterior probabilities (<abbrev xmlns:xlink="http://www.w3.org/1999/xlink" xlink:title="Bayesian posterior probability" id="ABBRID0E1OAK" xlink:type="simple">BYPP</abbrev>, right) equal to or greater than 0.95 are provided. The type strains were highlighted in bold and the newly generated sequences are highlighted in red.</p></caption><graphic xmlns:xlink="http://www.w3.org/1999/xlink" xlink:href="mycokeys-46-119-g001.jpg" position="float" orientation="portrait" xlink:type="simple" id="oo_265300.jpg"/></fig></tp:treatment-sec><ref-list><ref id="B81"><mixed-citation xmlns:xlink="http://www.w3.org/1999/xlink" xlink:type="simple"><person-group><name name-style="western"><surname>Quaedvlieg</surname><given-names>W</given-names></name><name name-style="western"><surname>Verkley</surname><given-names>GJM</given-names></name><name name-style="western"><surname>Shin</surname><given-names>H-D</given-names></name><name name-style="western"><surname>Barreto</surname><given-names>RW</given-names></name><name name-style="western"><surname>Alfenas</surname><given-names>AC</given-names></name><name name-style="western"><surname>Swart</surname><given-names>WJ</given-names></name><name name-style="western"><surname>Groenewald</surname><given-names>JZ</given-names></name><name name-style="western"><surname>Crous</surname><given-names>PW</given-names></name></person-group> (<year>2013</year>) <article-title>Sizing up <italic><tp:taxon-name><tp:taxon-name-part taxon-name-part-type="genus">Septoria</tp:taxon-name-part></tp:taxon-name></italic>.</article-title><source>Studies in Mycology</source><volume>75</volume>: <fpage>307</fpage>–<lpage>390</lpage>. <ext-link xlink:type="simple" ext-link-type="doi" xlink:href="10.3114/sim0017">https://doi.org/10.3114/sim0017</ext-link></mixed-citation></ref><ref id="B44"><mixed-citation xmlns:xlink="http://www.w3.org/1999/xlink" xlink:type="simple"><person-group><name name-style="western"><surname>Hyde</surname><given-names>KD</given-names></name><name name-style="western"><surname>Hongsanan</surname><given-names>S</given-names></name><name name-style="western"><surname>Jeewon</surname><given-names>R</given-names></name><name name-style="western"><surname>Bhat</surname><given-names>DJ</given-names></name><name name-style="western"><surname>McKenzie</surname><given-names>EHC</given-names></name><name name-style="western"><surname>Jones</surname><given-names>EBG</given-names></name><name name-style="western"><surname>Phookamsak</surname><given-names>R</given-names></name><name name-style="western"><surname>Ariyawansa</surname><given-names>HA</given-names></name><name name-style="western"><surname>Boonmee</surname><given-names>S</given-names></name><name name-style="western"><surname>Zhao</surname><given-names>Q</given-names></name><name name-style="western"><surname>Abdel-Aziz</surname><given-names>FA</given-names></name><name name-style="western"><surname>Abdel-Wahab</surname><given-names>MA</given-names></name><name name-style="western"><surname>Banmai</surname><given-names>S</given-names></name><name name-style="western"><surname>Chomnunti</surname><given-names>P</given-names></name><name name-style="western"><surname>Cui</surname><given-names>BK</given-names></name><name name-style="western"><surname>Daranagama</surname><given-names>DA</given-names></name><name name-style="western"><surname>Das</surname><given-names>K</given-names></name><name name-style="western"><surname>Dayarathne</surname><given-names>MC</given-names></name><name name-style="western"><surname>de Silva</surname><given-names>NI</given-names></name><name name-style="western"><surname>Dissanayake</surname><given-names>AJ</given-names></name><name name-style="western"><surname>Doilom</surname><given-names>M</given-names></name><name name-style="western"><surname>Ekanayaka</surname><given-names>AH</given-names></name><name name-style="western"><surname>Gibertoni</surname><given-names>TB</given-names></name><name name-style="western"><surname>Góes-Neto</surname><given-names>A</given-names></name><name name-style="western"><surname>Huang</surname><given-names>S-K</given-names></name><name name-style="western"><surname>Jayasiri</surname><given-names>SC</given-names></name><name name-style="western"><surname>Jayawardena</surname><given-names>RS</given-names></name><name name-style="western"><surname>Konta</surname><given-names>S</given-names></name><name name-style="western"><surname>Lee</surname><given-names>HB</given-names></name><name name-style="western"><surname>Li</surname><given-names>W-J</given-names></name><name name-style="western"><surname>Lin</surname><given-names>C-G</given-names></name><name name-style="western"><surname>Liu</surname><given-names>J-K</given-names></name><name name-style="western"><surname>Lu</surname><given-names>Y-Z</given-names></name><name name-style="western"><surname>Luo</surname><given-names>Z-L</given-names></name><name name-style="western"><surname>Manawasinghe</surname><given-names>IS</given-names></name><name name-style="western"><surname>Manimohan</surname><given-names>P</given-names></name><name name-style="western"><surname>Mapook</surname><given-names>A</given-names></name><name name-style="western"><surname>Niskanen</surname><given-names>T</given-names></name><name name-style="western"><surname>Norphanphoun</surname><given-names>C</given-names></name><name name-style="western"><surname>Papizadeh</surname><given-names>M</given-names></name><name name-style="western"><surname>Perera</surname><given-names>RH</given-names></name><name name-style="western"><surname>Phukhamsakda</surname><given-names>C</given-names></name><name name-style="western"><surname>Richter</surname><given-names>C</given-names></name><name name-style="western"><surname>de A. Santiago</surname><given-names>ALCM</given-names></name><name name-style="western"><surname>Drechsler-Santos</surname><given-names>ER</given-names></name><name name-style="western"><surname>Senanayake</surname><given-names>IC</given-names></name><name name-style="western"><surname>Tanaka</surname><given-names>K</given-names></name><name name-style="western"><surname>Tennakoon</surname><given-names>TMDS</given-names></name><name name-style="western"><surname>Thambugala</surname><given-names>KM</given-names></name><name name-style="western"><surname>Tian</surname><given-names>Q</given-names></name><name name-style="western"><surname>Tibpromma</surname><given-names>S</given-names></name><name name-style="western"><surname>Thongbai</surname><given-names>B</given-names></name><name name-style="western"><surname>Vizzini</surname><given-names>A</given-names></name><name name-style="western"><surname>Wanasinghe</surname><given-names>DN</given-names></name><name name-style="western"><surname>Wijayawardene</surname><given-names>NN</given-names></name><name name-style="western"><surname>Wu</surname><given-names>H-X</given-names></name><name name-style="western"><surname>Yang</surname><given-names>J</given-names></name><name name-style="western"><surname>Zeng</surname><given-names>X-Y</given-names></name><name name-style="western"><surname>Zhang</surname><given-names>H</given-names></name><name name-style="western"><surname>Zhang</surname><given-names>J-F</given-names></name><name name-style="western"><surname>Bulgakov</surname><given-names>TS</given-names></name><name name-style="western"><surname>Camporesi</surname><given-names>E</given-names></name><name name-style="western"><surname>Bahkali</surname><given-names>AH</given-names></name><name name-style="western"><surname>Amoozegar</surname><given-names>MA</given-names></name><name name-style="western"><surname>Araujo-Neta</surname><given-names>LS</given-names></name><name name-style="western"><surname>Ammirati</surname><given-names>JF</given-names></name><name name-style="western"><surname>Baghela</surname><given-names>A</given-names></name><name name-style="western"><surname>Bhatt</surname><given-names>RP</given-names></name><name name-style="western"><surname>Bojantchev</surname><given-names>D</given-names></name><name name-style="western"><surname>Buyck</surname><given-names>B</given-names></name><name name-style="western"><surname>da</surname><given-names>Silva GA</given-names></name><name name-style="western"><surname>de Lima</surname><given-names>CLF</given-names></name><name name-style="western"><surname>de Oliveira</surname><given-names>RJV</given-names></name><name name-style="western"><surname>de Souza</surname><given-names>CAF</given-names></name><name name-style="western"><surname>Dai</surname><given-names>Y-C</given-names></name><name name-style="western"><surname>Dima</surname><given-names>B</given-names></name><name name-style="western"><surname>Duong</surname><given-names>TT</given-names></name><name name-style="western"><surname>Ercole</surname><given-names>E</given-names></name><name name-style="western"><surname>Mafalda-Freire</surname><given-names>F</given-names></name><name name-style="western"><surname>Ghosh</surname><given-names>A</given-names></name><name name-style="western"><surname>Hashimoto</surname><given-names>A</given-names></name><name name-style="western"><surname>Kamolhan</surname><given-names>S</given-names></name><name name-style="western"><surname>Kang</surname><given-names>J-C</given-names></name><name name-style="western"><surname>Karunarathna</surname><given-names>SC</given-names></name><name name-style="western"><surname>Kirk</surname><given-names>PM</given-names></name><name name-style="western"><surname>Kytövuori</surname><given-names>I</given-names></name><name name-style="western"><surname>Lantieri</surname><given-names>A</given-names></name><name name-style="western"><surname>Liimatainen</surname><given-names>K</given-names></name><name name-style="western"><surname>Liu</surname><given-names>Z-Y</given-names></name><name name-style="western"><surname>Liu</surname><given-names>X-Z</given-names></name><name name-style="western"><surname>Lücking</surname><given-names>R</given-names></name><name name-style="western"><surname>Medardi</surname><given-names>G</given-names></name><name name-style="western"><surname>Mortimer</surname><given-names>PE</given-names></name><name name-style="western"><surname>Nguyen</surname><given-names>TTT</given-names></name><name name-style="western"><surname>Promputtha</surname><given-names>I</given-names></name><name name-style="western"><surname>Anil Raj</surname><given-names>KN</given-names></name><name name-style="western"><surname>Reck</surname><given-names>MA</given-names></name><name name-style="western"><surname>Lumyong</surname><given-names>S</given-names></name><name name-style="western"><surname>Shahzadeh-Fazeli</surname><given-names>SA</given-names></name><name name-style="western"><surname>Stadler</surname><given-names>M</given-names></name><name name-style="western"><surname>Soudi</surname><given-names>MR</given-names></name><name name-style="western"><surname>Su</surname><given-names>H-Y</given-names></name><name name-style="western"><surname>Takahashi</surname><given-names>T</given-names></name><name name-style="western"><surname>Tangthirasunun</surname><given-names>N</given-names></name><name name-style="western"><surname>Uniyal</surname><given-names>P</given-names></name><name name-style="western"><surname>Wang</surname><given-names>Y</given-names></name><name name-style="western"><surname>Wen</surname><given-names>T-C</given-names></name><name name-style="western"><surname>Xu</surname><given-names>J-C</given-names></name><name name-style="western"><surname>Zhang</surname><given-names>Z-K</given-names></name><name name-style="western"><surname>Zhao</surname><given-names>Y-C</given-names></name><name name-style="western"><surname>Zhou</surname><given-names>J-L</given-names></name><name name-style="western"><surname>Zhu</surname><given-names>L</given-names></name></person-group> (<year>2016</year>) <article-title>Fungal diversity notes 367–490: taxonomic and phylogenetic contributions to fungal taxa.</article-title><source>Fungal Diversity</source><volume>80</volume>: <fpage>1</fpage>–<lpage>270</lpage>. <ext-link xlink:type="simple" ext-link-type="doi" xlink:href="10.1007/s13225-016-0373-x">https://doi.org/10.1007/s13225-016-0373-x</ext-link></mixed-citation></ref><ref id="B31"><mixed-citation xmlns:xlink="http://www.w3.org/1999/xlink" xlink:type="simple"><person-group><name name-style="western"><surname>de Gruyter</surname><given-names>J</given-names></name><name name-style="western"><surname>Woudenberg</surname><given-names>JHC</given-names></name><name name-style="western"><surname>Aveskamp</surname><given-names>MM</given-names></name><name name-style="western"><surname>Verkley</surname><given-names>GJM</given-names></name><name name-style="western"><surname>Groenewald</surname><given-names>JZ</given-names></name><name name-style="western"><surname>Crous</surname><given-names>PW</given-names></name></person-group> (<year>2010</year>) <article-title>Systematic reappraisal of species in <tp:taxon-name><tp:taxon-name-part taxon-name-part-type="genus">Phoma</tp:taxon-name-part><tp:taxon-name-part taxon-name-part-type="infraspecific-rank">section</tp:taxon-name-part><tp:taxon-name-part taxon-name-part-type="section">Paraphoma</tp:taxon-name-part></tp:taxon-name>, <italic><tp:taxon-name><tp:taxon-name-part taxon-name-part-type="genus">Pyrenochaeta</tp:taxon-name-part></tp:taxon-name></italic> and <italic><tp:taxon-name><tp:taxon-name-part taxon-name-part-type="genus">Pleurophoma</tp:taxon-name-part></tp:taxon-name></italic>.</article-title><source>Mycologia</source><volume>102</volume>: <fpage>1066</fpage>–<lpage>1081</lpage>. <ext-link xlink:type="simple" ext-link-type="doi" xlink:href="10.3852/09-240">https://doi.org/10.3852/09-240</ext-link></mixed-citation></ref><ref id="B77"><mixed-citation xmlns:xlink="http://www.w3.org/1999/xlink" xlink:type="simple"><person-group><name name-style="western"><surname>Phookamsak</surname><given-names>R</given-names></name><name name-style="western"><surname>Liu</surname><given-names>J-K</given-names></name><name name-style="western"><surname>McKenzie</surname><given-names>EHC</given-names></name><name name-style="western"><surname>Manamgoda</surname><given-names>DS</given-names></name><name name-style="western"><surname>Ariyawansa</surname><given-names>H</given-names></name><name name-style="western"><surname>Thambugala</surname><given-names>KM</given-names></name><name name-style="western"><surname>Dai</surname><given-names>D-Q</given-names></name><name name-style="western"><surname>Camporesi</surname><given-names>E</given-names></name><name name-style="western"><surname>Chukeatirote</surname><given-names>E</given-names></name><name name-style="western"><surname>Wijayawardene</surname><given-names>NN</given-names></name><name name-style="western"><surname>Bahkali</surname><given-names>AH</given-names></name><name name-style="western"><surname>Mortimer</surname><given-names>PE</given-names></name><name name-style="western"><surname>Xu</surname><given-names>J-C</given-names></name><name name-style="western"><surname>Hyde</surname><given-names>KD</given-names></name></person-group> (<year>2014a</year>) <article-title>Revision of <tp:taxon-name><tp:taxon-name-part taxon-name-part-type="family">Phaeosphaeriaceae</tp:taxon-name-part></tp:taxon-name>.</article-title><source>Fungal Diversity</source><volume>68</volume>: <fpage>159</fpage>–<lpage>238</lpage>. <ext-link xlink:type="simple" ext-link-type="doi" xlink:href="10.1007/s13225-014-0308-3">https://doi.org/10.1007/s13225-014-0308-3</ext-link></mixed-citation></ref><ref id="B78"><mixed-citation xmlns:xlink="http://www.w3.org/1999/xlink" xlink:type="simple"><person-group><name name-style="western"><surname>Phookamsak</surname><given-names>R</given-names></name><name name-style="western"><surname>Liu</surname><given-names>J-K</given-names></name><name name-style="western"><surname>Manamgoda</surname><given-names>DS</given-names></name><name name-style="western"><surname>Chukeatirote</surname><given-names>E</given-names></name><name name-style="western"><surname>Mortimer</surname><given-names>PE</given-names></name><name name-style="western"><surname>Mckenzie</surname><given-names>EHC</given-names></name><name name-style="western"><surname>Hyde</surname><given-names>KD</given-names></name></person-group> (<year>2014b</year>) <article-title>The sexual state of <italic><tp:taxon-name><tp:taxon-name-part taxon-name-part-type="genus">Setophoma</tp:taxon-name-part></tp:taxon-name></italic>.</article-title><source>Phytotaxa</source><volume>176</volume>: <fpage>260</fpage>–<lpage>269</lpage>. <ext-link xlink:type="simple" ext-link-type="doi" xlink:href="10.11646/phytotaxa.176.1.25">https://doi.org/10.11646/phytotaxa.176.1.25</ext-link></mixed-citation></ref><ref id="B26"><mixed-citation xmlns:xlink="http://www.w3.org/1999/xlink" xlink:type="simple"><person-group><name name-style="western"><surname>Crous</surname><given-names>PW</given-names></name><name name-style="western"><surname>Wingfield</surname><given-names>MJ</given-names></name><name name-style="western"><surname>Richardson</surname><given-names>DM</given-names></name><name name-style="western"><surname>Le Roux</surname><given-names>JJ</given-names></name><name name-style="western"><surname>Strasberg</surname><given-names>D</given-names></name><name name-style="western"><surname>Edwards</surname><given-names>J</given-names></name><name name-style="western"><surname>Roets</surname><given-names>F</given-names></name><name name-style="western"><surname>Hubka</surname><given-names>V</given-names></name><name name-style="western"><surname>Taylor</surname><given-names>PWJ</given-names></name><name name-style="western"><surname>Heykoop</surname><given-names>M</given-names></name><name name-style="western"><surname>Martín</surname><given-names>MP</given-names></name><name name-style="western"><surname>Maoreno</surname><given-names>G</given-names></name><name name-style="western"><surname>Sutton</surname><given-names>DA</given-names></name><name name-style="western"><surname>Wiederhold</surname><given-names>NP</given-names></name><name name-style="western"><surname>Barnes</surname><given-names>CW</given-names></name><name name-style="western"><surname>Carlavilla</surname><given-names>JR</given-names></name><name name-style="western"><surname>Gené</surname><given-names>J</given-names></name><name name-style="western"><surname>Giraldo</surname><given-names>A</given-names></name><name name-style="western"><surname>Guarnacci</surname><given-names>V</given-names></name><name name-style="western"><surname>Guarro</surname><given-names>J</given-names></name><name name-style="western"><surname>Hernandez-Restrepo</surname><given-names>M</given-names></name><name name-style="western"><surname>Kolařík</surname><given-names>M</given-names></name><name name-style="western"><surname>Manjón</surname><given-names>JL</given-names></name><name name-style="western"><surname>Pascoe</surname><given-names>IG</given-names></name><name name-style="western"><surname>Popov</surname><given-names>ES</given-names></name><name name-style="western"><surname>Sandoval-Denis</surname><given-names>M</given-names></name><name name-style="western"><surname>Woudenberg</surname><given-names>JHC</given-names></name><name name-style="western"><surname>Acharya</surname><given-names>K</given-names></name><name name-style="western"><surname>Alexandrova</surname><given-names>AV</given-names></name><name name-style="western"><surname>Alvarado</surname><given-names>P</given-names></name><name name-style="western"><surname>Barbosa</surname><given-names>RN</given-names></name><name name-style="western"><surname>Baseia</surname><given-names>IG</given-names></name><name name-style="western"><surname>Blanchette</surname><given-names>RA</given-names></name><name name-style="western"><surname>Boekhout</surname><given-names>T</given-names></name><name name-style="western"><surname>Burgess</surname><given-names>TI</given-names></name><name name-style="western"><surname>Cano-Lira</surname><given-names>JF</given-names></name><name name-style="western"><surname>Čmoková</surname><given-names>A</given-names></name><name name-style="western"><surname>Dimitrov</surname><given-names>RA</given-names></name><name name-style="western"><surname>Dyakov</surname><given-names>MYu</given-names></name><name name-style="western"><surname>Dueñas</surname><given-names>M</given-names></name><name name-style="western"><surname>Dutta</surname><given-names>AK</given-names></name><name name-style="western"><surname>Esteve-Raventós</surname><given-names>F</given-names></name><name name-style="western"><surname>Fedosova</surname><given-names>AG</given-names></name><name name-style="western"><surname>Fournier</surname><given-names>J</given-names></name><name name-style="western"><surname>Gamboa</surname><given-names>P</given-names></name><name name-style="western"><surname>Gouliamova</surname><given-names>DE</given-names></name><name name-style="western"><surname>Grebenc</surname><given-names>T</given-names></name><name name-style="western"><surname>Groenewald</surname><given-names>M</given-names></name><name name-style="western"><surname>Hanse</surname><given-names>B</given-names></name><name name-style="western"><surname>Hardy</surname><given-names>GEStJ</given-names></name><name name-style="western"><surname>Held</surname><given-names>BW</given-names></name><name name-style="western"><surname>Jurjević</surname><given-names>Ž</given-names></name><name name-style="western"><surname>Kaewgrajang</surname><given-names>T</given-names></name><name name-style="western"><surname>Latha</surname><given-names>KPD</given-names></name><name name-style="western"><surname>Lombard</surname><given-names>L</given-names></name><name name-style="western"><surname>Luangsa-ard</surname><given-names>JJ</given-names></name><name name-style="western"><surname>Lysková</surname><given-names>P</given-names></name><name name-style="western"><surname>Mallátová</surname><given-names>N</given-names></name><name name-style="western"><surname>Manimohan</surname><given-names>P</given-names></name><name name-style="western"><surname>Miller</surname><given-names>AN</given-names></name><name name-style="western"><surname>Mirabolfathy</surname><given-names>M</given-names></name><name name-style="western"><surname>Morozova</surname><given-names>OV</given-names></name><name name-style="western"><surname>Obodai</surname><given-names>M</given-names></name><name name-style="western"><surname>Oliveira</surname><given-names>NT</given-names></name><name name-style="western"><surname>Ordóñez</surname><given-names>ME</given-names></name><name name-style="western"><surname>Otto</surname><given-names>EC</given-names></name><name name-style="western"><surname>Paloi</surname><given-names>S</given-names></name><name name-style="western"><surname>Peterson</surname><given-names>SW</given-names></name><name name-style="western"><surname>Phosri</surname><given-names>C</given-names></name><name name-style="western"><surname>Roux</surname><given-names>J</given-names></name><name name-style="western"><surname>Salazar</surname><given-names>WA</given-names></name><name name-style="western"><surname>Sánchez</surname><given-names>A</given-names></name><name name-style="western"><surname>Sarria</surname><given-names>GA</given-names></name><name name-style="western"><surname>Shin</surname><given-names>H-D</given-names></name><name name-style="western"><surname>Silva</surname><given-names>BDB</given-names></name><name name-style="western"><surname>Silva</surname><given-names>GA</given-names></name><name name-style="western"><surname>Smith</surname><given-names>MTh</given-names></name><name name-style="western"><surname>Souza-Motta</surname><given-names>CM</given-names></name><name name-style="western"><surname>Stchigel</surname><given-names>AM</given-names></name><name name-style="western"><surname>Stoilova-Disheva</surname><given-names>MM</given-names></name><name name-style="western"><surname>Sulzbacher</surname><given-names>MA</given-names></name><name name-style="western"><surname>Telleria</surname><given-names>MT</given-names></name><name name-style="western"><surname>Toapanta</surname><given-names>C</given-names></name><name name-style="western"><surname>Traba</surname><given-names>JM</given-names></name><name name-style="western"><surname>Valenzuela-Lopez</surname><given-names>N</given-names></name><name name-style="western"><surname>Watling</surname><given-names>R</given-names></name><name name-style="western"><surname>Groenewald</surname><given-names>JZ</given-names></name></person-group> (<year>2016</year>) Fungal Planet description sheets: 400–468. Persoonia 36: 316–458. <ext-link xlink:type="simple" ext-link-type="doi" xlink:href="10.3767/003158516X692185">10.3767/003158516X692185</ext-link></mixed-citation></ref><ref id="B104"><mixed-citation xmlns:xlink="http://www.w3.org/1999/xlink" xlink:type="simple"><person-group><name name-style="western"><surname>Thambugala</surname><given-names>KM</given-names></name><name name-style="western"><surname>Wanasinghe</surname><given-names>DN</given-names></name><name name-style="western"><surname>Phillips</surname><given-names>AJL</given-names></name><name name-style="western"><surname>Camporesi</surname><given-names>E</given-names></name><name name-style="western"><surname>Bulgakov</surname><given-names>TS</given-names></name><name name-style="western"><surname>Phukhamsakda</surname><given-names>C</given-names></name><name name-style="western"><surname>Ariyawansa</surname><given-names>HA</given-names></name><name name-style="western"><surname>Goonasekara</surname><given-names>ID</given-names></name><name name-style="western"><surname>Phookamsak</surname><given-names>R</given-names></name><name name-style="western"><surname>Dissanayake</surname><given-names>A</given-names></name><name name-style="western"><surname>Tennakoon</surname><given-names>DS</given-names></name><name name-style="western"><surname>Tibpromma</surname><given-names>S</given-names></name><name name-style="western"><surname>Chen</surname><given-names>Y-Y</given-names></name><name name-style="western"><surname>Liu</surname><given-names>Z-Y</given-names></name><name name-style="western"><surname>Hyde</surname><given-names>KD</given-names></name></person-group> (<year>2017</year>) <article-title>Mycosphere notes 1-50: grass (<tp:taxon-name><tp:taxon-name-part taxon-name-part-type="family">Poaceae</tp:taxon-name-part></tp:taxon-name>) inhabiting <tp:taxon-name><tp:taxon-name-part taxon-name-part-type="class">Dothideomycetes</tp:taxon-name-part></tp:taxon-name>.</article-title><source>Mycosphere</source><volume>8</volume>: <fpage>697</fpage>–<lpage>796</lpage>. <ext-link xlink:type="simple" ext-link-type="doi" xlink:href="10.5943/mycosphere/8/4/13">https://doi.org/10.5943/mycosphere/8/4/13</ext-link></mixed-citation></ref><ref id="B37"><mixed-citation xmlns:xlink="http://www.w3.org/1999/xlink" xlink:type="simple"><person-group><name name-style="western"><surname>González</surname><given-names>MC</given-names></name><name name-style="western"><surname>Anaya</surname><given-names>AL</given-names></name><name name-style="western"><surname>Glenn</surname><given-names>AE</given-names></name><name name-style="western"><surname>Saucedo-García</surname><given-names>A</given-names></name><name name-style="western"><surname>Macías-Rubalcava</surname><given-names>ML</given-names></name><name name-style="western"><surname>Hanlin</surname><given-names>RT</given-names></name></person-group> (<year>2007</year>) <article-title>A new endophytic ascomycete from EI Eden Ecological Reserve, Quintana Roo, Mexico.</article-title><source>Mycotaxon</source><volume>101</volume>: <fpage>251</fpage>–<lpage>260</lpage>.</mixed-citation></ref><ref id="B97"><mixed-citation xmlns:xlink="http://www.w3.org/1999/xlink" xlink:type="simple"><person-group><name name-style="western"><surname>Sun</surname><given-names>B-D</given-names></name><name name-style="western"><surname>Chen</surname><given-names>A-J</given-names></name><name name-style="western"><surname>Gao</surname><given-names>W-W</given-names></name><name name-style="western"><surname>Zhou</surname><given-names>Y-G</given-names></name><name name-style="western"><surname>Ghazanfar</surname><given-names>MU</given-names></name><name name-style="western"><surname>Wakil</surname><given-names>AW</given-names></name></person-group> (<year>2013</year>) <article-title>A new endophytic ascomycete associated with the medicinal plant, achyranthes <italic><tp:taxon-name><tp:taxon-name-part taxon-name-part-type="genus">Bidentata</tp:taxon-name-part><tp:taxon-name-part taxon-name-part-type="species">blume</tp:taxon-name-part></tp:taxon-name></italic> (<tp:taxon-name><tp:taxon-name-part taxon-name-part-type="family">Amaranthaceae</tp:taxon-name-part></tp:taxon-name>).</article-title><source>Pakistan Journal of Botany</source><volume>45</volume>: <fpage>319</fpage>–<lpage>323</lpage>. <ext-link xlink:type="simple" ext-link-type="doi" xlink:href="10.5897/AJMR12.1461">https://doi.org/10.5897/AJMR12.1461</ext-link></mixed-citation></ref></ref-list></tp:taxon-treatment>
