# Supplementary material for: Neostagonosporellasichuanensis gen. et sp. nov. (Phaeosphaeriaceae, Pleosporales) on Phyllostachysheteroclada (Poaceae) from Sichuan Province, China
Source: MycoKeys. 2019 Feb 18;(46):119–50. doi: 10.3897/mycokeys.46.32458 (PMC6389646; doi:10.3897/mycokeys.46.32458)
Supplement: XML Treatment for Neostagonosporella sichuanensis [file mycokeys.46.32458-treatment2.xml]

<!DOCTYPE tp:taxon-treatment
  PUBLIC "-//TaxonX//DTD Taxonomic Treatment Publishing DTD v0 20100105//EN" "tax-treatment-NSO.dtd">
<tp:taxon-treatment xmlns:tp="http://www.plazi.org/taxpub"><tp:treatment-meta><kwd-group><label>Taxon classification</label><kwd><named-content xmlns:xlink="http://www.w3.org/1999/xlink" content-type="kingdom">Fungi</named-content></kwd><kwd><named-content xmlns:xlink="http://www.w3.org/1999/xlink" content-type="order">Pleosporales</named-content></kwd><kwd><named-content xmlns:xlink="http://www.w3.org/1999/xlink" content-type="family">Phaeosphaeriaceae</named-content></kwd></kwd-group><mixed-citation publication-type="journal"><person-group><name><surname>Yang</surname><given-names>Chun-Lin</given-names></name><name><surname>Xu</surname><given-names>Xiu-Lan</given-names></name><name><surname>Wanasinghe</surname><given-names>Dhanushka N.</given-names></name><name><surname>Jeewon</surname><given-names>Rajesh</given-names></name><name><surname>Phookamsak</surname><given-names>Rungtiwa</given-names></name><name><surname>Liu</surname><given-names>Ying-Gao</given-names></name><name><surname>Liu</surname><given-names>Li-Juan</given-names></name><name><surname>Hyde</surname><given-names>Kevin D.</given-names></name></person-group><article-title><italic><tp:taxon-name><tp:taxon-name-part taxon-name-part-type="genus" reg="Neostagonosporella">Neostagonosporella</tp:taxon-name-part><tp:taxon-name-part taxon-name-part-type="species" reg="sichuanensis">sichuanensis</tp:taxon-name-part></tp:taxon-name></italic> gen. et sp. nov. (<tp:taxon-name><tp:taxon-name-part taxon-name-part-type="family">Phaeosphaeriaceae</tp:taxon-name-part></tp:taxon-name>, <tp:taxon-name><tp:taxon-name-part taxon-name-part-type="order">Pleosporales</tp:taxon-name-part></tp:taxon-name>) on <italic><tp:taxon-name><tp:taxon-name-part taxon-name-part-type="genus" reg="Phyllostachys">Phyllostachys</tp:taxon-name-part><tp:taxon-name-part taxon-name-part-type="species" reg="heteroclada">heteroclada</tp:taxon-name-part></tp:taxon-name></italic> (<tp:taxon-name><tp:taxon-name-part taxon-name-part-type="family">Poaceae</tp:taxon-name-part></tp:taxon-name>) from Sichuan Province, China</article-title><source>MycoKeys</source><day>18</day><month>2</month><year>2019</year><volume>2019</volume><issue>46</issue><fpage>119</fpage><lpage>150</lpage><pub-id pub-id-type="doi">10.3897/mycokeys.46.32458</pub-id></mixed-citation></tp:treatment-meta><tp:nomenclature><tp:taxon-name>
              <tp:taxon-name-part taxon-name-part-type="genus" reg="Neostagonosporella">Neostagonosporella</tp:taxon-name-part>
              <tp:taxon-name-part taxon-name-part-type="species" reg="sichuanensis">sichuanensis</tp:taxon-name-part>
              <object-id xmlns:xlink="http://www.w3.org/1999/xlink" xlink:type="simple">Index Fungorum number: IF555714</object-id>
              <object-id xmlns:xlink="http://www.w3.org/1999/xlink" xlink:type="simple">Facesoffungi number: FoF 05491</object-id>
            </tp:taxon-name><tp:taxon-authority>C.L. Yang, X.L. Xu &amp; K.D. Hyde</tp:taxon-authority><tp:taxon-status xmlns:xlink="http://www.w3.org/1999/xlink" xlink:type="simple">sp. nov.</tp:taxon-status><xref ref-type="fig" rid="F2">Figs 2</xref><xref ref-type="fig" rid="F3">, 3</xref></tp:nomenclature><tp:treatment-sec sec-type="material" id="SECID0ERKBK"><title>Type.</title><p>CHINA, Sichuan Province, Ya’an City, Yucheng District, Kongping Township, Alt. 1133 m, 29°50.14'N 103°03'E, on living to nearly dead branches of <italic><tp:taxon-name><tp:taxon-name-part taxon-name-part-type="genus" reg="Phyllostachys">Phyllostachys</tp:taxon-name-part><tp:taxon-name-part taxon-name-part-type="species" reg="heteroclada">heteroclada</tp:taxon-name-part></tp:taxon-name></italic> Oliv. (<tp:taxon-name><tp:taxon-name-part taxon-name-part-type="family">Poaceae</tp:taxon-name-part></tp:taxon-name>), 8 April 2016, C.L. Yang and X.L. Xu, YCL201604001 (<named-content xmlns:xlink="http://www.w3.org/1999/xlink" content-type="dwc:institutional_code" xlink:type="simple">MFLU</named-content> 18-1212/<named-content xmlns:xlink="http://www.w3.org/1999/xlink" content-type="dwc:institutional_code" xlink:type="simple">SICAU</named-content> 16-0001, <bold>holotype</bold>), ex-type living culture, <named-content xmlns:xlink="http://www.w3.org/1999/xlink" content-type="dwc:institutional_code" xlink:type="simple">MFLUCC</named-content> 18-1228/<named-content xmlns:xlink="http://www.w3.org/1999/xlink" content-type="dwc:institutional_code" xlink:type="simple">SICAUCC</named-content> 16-0001; Sichuan Province, Ya’an City, Yucheng District, Yanchang Township, Alt. 951 m, <named-content xmlns:xlink="http://www.w3.org/1999/xlink" content-type="dwc:verbatimCoordinates" xlink:type="simple"><named-content content-type="geo-json" specific-use="{&#34;type&#34;:&#34;Point&#34;,&#34;coordinates&#34;:[103.079000,29.726167]}" id="NCID0EAMBK" xlink:type="simple">29°43.57'N 103°04.74'E</named-content></named-content>, on nearly dead stems of <italic><tp:taxon-name><tp:taxon-name-part taxon-name-part-type="genus" reg="Phyllostachys">Phyllostachys</tp:taxon-name-part><tp:taxon-name-part taxon-name-part-type="species" reg="heteroclada">heteroclada</tp:taxon-name-part></tp:taxon-name></italic> Oliv. (<tp:taxon-name><tp:taxon-name-part taxon-name-part-type="family">Poaceae</tp:taxon-name-part></tp:taxon-name>), 9 April 2017, C.L. Yang and X.L. Xu, YCL201704001 (<named-content xmlns:xlink="http://www.w3.org/1999/xlink" content-type="dwc:institutional_code" xlink:type="simple">MFLU</named-content> 18-1220/<named-content xmlns:xlink="http://www.w3.org/1999/xlink" content-type="dwc:institutional_code" xlink:type="simple">SICAU</named-content> 17-0001, <bold>paratype</bold>), ex-type living culture, <named-content xmlns:xlink="http://www.w3.org/1999/xlink" content-type="dwc:institutional_code" xlink:type="simple">MFLUCC</named-content> 18-1231/<named-content xmlns:xlink="http://www.w3.org/1999/xlink" content-type="dwc:institutional_code" xlink:type="simple">SICAUCC</named-content> 17-0001; Sichuan Province, Ya’an City, Lushan County, Longmen Township, Alt. 949 m, <named-content xmlns:xlink="http://www.w3.org/1999/xlink" content-type="dwc:verbatimCoordinates" xlink:type="simple"><named-content content-type="geo-json" specific-use="{&#34;type&#34;:&#34;Point&#34;,&#34;coordinates&#34;:[102.987833,30.262333]}" id="NCID0EONBK" xlink:type="simple">30°15.74'N 102°59.27'E</named-content></named-content>, on nearly dead branches of <italic><tp:taxon-name><tp:taxon-name-part taxon-name-part-type="genus" reg="Phyllostachys">Phyllostachys</tp:taxon-name-part><tp:taxon-name-part taxon-name-part-type="species" reg="heteroclada">heteroclada</tp:taxon-name-part></tp:taxon-name></italic> Oliv. (<tp:taxon-name><tp:taxon-name-part taxon-name-part-type="family">Poaceae</tp:taxon-name-part></tp:taxon-name>), 12 September 2017, C.L. Yang and X.L. Xu, YCL201709002 (<named-content xmlns:xlink="http://www.w3.org/1999/xlink" content-type="dwc:institutional_code" xlink:type="simple">MFLU</named-content> 18-1223, <bold>paratype</bold>).</p></tp:treatment-sec><tp:treatment-sec sec-type="etymology" id="SECID0EKOBK"><title>Etymology.</title><p>in reference to Sichuan Province where the specimens were collected.</p></tp:treatment-sec><tp:treatment-sec sec-type="description" id="SECID0EPOBK"><title>Description.</title><p><italic>Associated</italic> with stem spot disease on living to nearly dead stems and branches of <italic><tp:taxon-name><tp:taxon-name-part taxon-name-part-type="genus" reg="Phyllostachys">Phyllostachys</tp:taxon-name-part><tp:taxon-name-part taxon-name-part-type="species" reg="heteroclada">heteroclada</tp:taxon-name-part></tp:taxon-name></italic> (<tp:taxon-name><tp:taxon-name-part taxon-name-part-type="family">Poaceae</tp:taxon-name-part></tp:taxon-name>). <bold><italic>Sexual morph</italic></bold>: <italic>Ascostromata</italic> (0.5–) 1–2 (–4.5) × 0.8–1.3 mm long (<italic>x</italic>¯ = 1.9 × 1 mm, n = 50), 230–340 μm high (<italic>x</italic>¯ = 290 μm, n = 20), ellipsoidal, globose to subglobose or irregular in shape, immersed in host epidermis, becoming raised to superficial, coriaceous, solitary to gregarious, multi-loculate, erumpent through host tissue, with dark brown to black, glabrous, ostiole, usually generating subrhombic to rhombic pale yellow stripes at ascostromatal fringe. <italic>Locules</italic> 230–300 μm high (<italic>x</italic>¯ = 264 μm, n = 20), 330–460 μm diam. (<italic>x</italic>¯ = 393 μm, n = 20), clustered, gregarious, globose to subglobose, with a centrally located ostiole, lacking periphyses. <italic>Peridium</italic> 18–35 μm wide (<italic>x</italic>¯ = 27 μm, n = 20), composed of several layers of small, brown to dark brown pseudoparenchymatous cells of <italic>textura angularis</italic>, with inner hyaline layer, slightly thin at base, thick at sides towards apex, upper part fused with host tissue. <italic>Hamathecium</italic> composed of 1–2 μm (<italic>x</italic>¯ = 1.59 μm, n = 50) wide, filiform, septate, trabeculate, anastomosed pseudoparaphyses, embedded in a hyaline gelatinous matrix. <italic>Asci</italic> 90–125 × 12.5–14 μm (<italic>x</italic>¯ = 108.1 × 13.3 μm, n = 40), 8-spored, bitunicate, fissitunicate, cylindrical to cylindric-clavate, short pedicellate, 7.8–14 μm long (<italic>x</italic>¯ = 11 μm, n=20), apically rounded with an ocular chamber. <italic>Ascospores</italic> 30–35 × 6–7 μm (<italic>x</italic>¯ = 31.9 × 6.6 μm, n = 50), overlapping bi-seriate, hyaline, cylindrical to fusiform or subcylindric-clavate, with rounded to acute ends, narrower towards end cells, sometimes narrower at lower end cell, straight or slightly curved, 5–8 transversely septa, mostly 7-septate, slightly constricted at septa, nearly equidistant between septa, guttulate, smooth-walled, surrounded by a mucilaginous sheath, 5–9 μm thick (<italic>x</italic>¯ = 6.9 μm, n = 30). <bold><italic>Asexual morph</italic></bold>: Coelomycetous. <italic>Conidiostromata</italic> 9–13 × 1–2 mm long (<italic>x</italic>¯ = 11.2 × 1.6 mm, n = 10), 320–350 μm high (<italic>x</italic>¯ = 332 μm, n=10), fusiform to long fusiform or rhomboid, coriaceous, superficial, dark brown to black, multi-loculate, solitary, scattered, glabrous. <italic>Pycnidia</italic> 180–240 μm high (<italic>x</italic>¯ = 209 μm, n = 20), <!--PageBreak  --><!--PageBreak  --><!--PageBreak  -->170–240 μm diam. (<italic>x</italic>¯ = 210 μm, n = 20), globose to subglobose, ostiolate. <italic>Pycnidial wall</italic> 12–18 (–23) μm wide (<italic>x</italic>¯ = 15 μm, n = 20), comprising multi-layered, brown to dark brown pseudoparenchymatous cells, of <italic>textura angularis</italic>, paler towards inner layers, slightly thin at base, thick at sides towards apex, upper part fused with host tissue. <italic>Conidiophores</italic> reduced to conidiogenous cells. <italic>Conidiogenous cells</italic> 3–5.5 (–7) × 3–4 μm (<italic>x</italic>¯ = 4.17 × 3.29 μm, n = 20), ampulliform to subcylindrical, smooth, hyaline, enteroblastic, phialidic, formed from inner layer of pycnidial wall. <italic>Macroconidia</italic> (32.5–) 33.5–40 (–44) × (5–) 5.5–7 (–7.5) μm (<italic>x</italic>¯ = 37.5 × 6.2 μm, n = 40), subcylindrical to cylindrical, narrowly rounded at both ends, sometimes curved, 7–13 transversely septa, nearly equidistant between septa, hyaline, smooth-walled, guttulate, sometimes surrounded by a mucilaginous sheath when immature. <italic>Microconidia</italic> (3–) 3.5–4 (–5) × (1–) 1.5–2 (–3) μm (<italic>x</italic>¯ = 3.9 × 1.9 μm, n = 50), oval, ellipsoidal or elongate-ellipsoidal, aseptate, rounded at both ends, hyaline, smooth-walled, with small guttulate.</p><fig id="F2" position="float" orientation="portrait"><label>Figure 2.</label><caption><p><italic><tp:taxon-name><tp:taxon-name-part taxon-name-part-type="genus" reg="Neostagonosporella">Neostagonosporella</tp:taxon-name-part><tp:taxon-name-part taxon-name-part-type="species" reg="sichuanensis">sichuanensis</tp:taxon-name-part></tp:taxon-name></italic> (<named-content xmlns:xlink="http://www.w3.org/1999/xlink" content-type="dwc:institutional_code" xlink:type="simple">MFLU</named-content> 18-1212, holotype). <bold>a</bold> аppearance of ascostromata on host <bold>b</bold> ascostroma <bold>c, d</bold> vertical section of ascostroma <bold>e, f</bold> close up of ascoma <bold>g</bold> peridium <bold>h</bold> trabeculate pseudoparaphyses and asci <bold>i–k</bold> asci <bold>l</bold> bitunicate asci, note ocular chamber <bold>m, n, q, r</bold> ascospores with mucilaginous sheath <bold>o, s</bold> germinated ascospores in lactate cotton blue reagent <bold>p, t</bold> colonies on <abbrev xmlns:xlink="http://www.w3.org/1999/xlink" xlink:title="Potato Dextrose Agar" id="ABBRID0EAVBK" xlink:type="simple">PDA</abbrev> (p-from above, t-from below). Scale bars: 1 cm (<bold>a</bold>); 1 mm (<bold>b</bold>); 200 μm (<bold>c, d</bold>); 100 μm (<bold>e, f</bold>); 20 μm (<bold>g–k</bold>); 10 μm (<bold>l–o, q–s</bold>).</p></caption><graphic xmlns:xlink="http://www.w3.org/1999/xlink" xlink:href="mycokeys-46-119-g002.jpg" position="float" orientation="portrait" xlink:type="simple" id="oo_265301.jpg"/></fig><fig id="F3" position="float" orientation="portrait"><label>Figure 3.</label><caption><p><italic><tp:taxon-name><tp:taxon-name-part taxon-name-part-type="genus" reg="Neostagonosporella">Neostagonosporella</tp:taxon-name-part><tp:taxon-name-part taxon-name-part-type="species" reg="sichuanensis">sichuanensis</tp:taxon-name-part></tp:taxon-name></italic> (<named-content xmlns:xlink="http://www.w3.org/1999/xlink" content-type="dwc:institutional_code" xlink:type="simple">MFLU</named-content> 18-1220, paratype). <bold>a</bold> appearance of conidiomata on host <bold>b, c</bold> vertical section of conidioma <bold>d</bold> pycnidia <bold>e</bold> peridium <bold>f, g</bold> conidiogenous cells and developing conidia <bold>h–l</bold> conidia <bold>m</bold> germinated conidium. Scale bars: 1 cm (<bold>a</bold>); 200 μm (<bold>b–d</bold>); 20 μm (<bold>e, f</bold>); 10 μm (<bold>g–m</bold>).</p></caption><graphic xmlns:xlink="http://www.w3.org/1999/xlink" xlink:href="mycokeys-46-119-g003.jpg" position="float" orientation="portrait" xlink:type="simple" id="oo_265302.jpg"/></fig><p><bold>Culture characteristics.</bold> Ascospores germinating in sterilised water within 24 hours at 25°C, with germ tubes developed from each cell of ascospores, mostly from middle and end of spores. Colonies on <abbrev xmlns:xlink="http://www.w3.org/1999/xlink" xlink:title="Potato Dextrose Agar" id="ABBRID0EMXBK" xlink:type="simple">PDA</abbrev> circular, with concentric circles, grey white in outer side, fawn in reverse side, grey in inner side, dark brown on back side. Conidial germination similar to ascospores. Conidiomata formed on <abbrev xmlns:xlink="http://www.w3.org/1999/xlink" xlink:title="Potato Dextrose Agar" id="ABBRID0EQXBK" xlink:type="simple">PDA</abbrev> at 25°C after 75 days, pycnidial, solitary to gregarious, raised on agar, black dots, pyriform, globose to subglobose, or irregular, uniloculate, covered by white or grey hyphae. Conidia two types, macroconidia and microconidia and both longer than ones on host. Macroconidia (30–)40–48(–60.5) × (4–)5–6 μm (<italic>x</italic>¯ = 43.8 × 5.2 μm, n = 50), hyaline, 4–7-septate, occasionally 3-septate, hyaline. Microconidia (3.5–)4–6(–12) × (1–)1.5–2(–3) μm (<italic>x</italic>¯ = 5.3 × 1.9 μm, n = 50), aseptate, hyaline.</p></tp:treatment-sec></tp:taxon-treatment>
